# Supplementary material for: Hepatitis B Virus DNA Integration, Chronic Infections and Hepatocellular Carcinoma
Source: Microorganisms. 2021 Aug 23;9(8):1787. doi: 10.3390/microorganisms9081787 (PMC8398950; doi:10.3390/microorganisms9081787)
Supplement: Supplementary file 1 [file microorganisms-09-01787-s001.zip]

Archive with 1 entries (1 files):
- microorganisms-1339903-supplementary.pdf
